# Supplementary material for: Design and Synthesis of New Hydantoin Acetanilide Derivatives as Anti-NSCLC Targeting EGFRL858R/T790M Mutations
Source: Pharmaceuticals (Basel). 2022 Jul 12;15(7):857. doi: 10.3390/ph15070857 (PMC9317481; doi:10.3390/ph15070857)
Supplement: Supplementary file 1 [file pharmaceuticals-15-00857-s001.zip]

Archive with 1 entries (1 files):
- pharmaceuticals-1780722-SI.pdf
